# Supplementary material for: Dimethyl cis-2-methyl-3-p-tolyl­isoxazolidine-4,5-dicarboxyl­ate
Source: Acta Crystallogr Sect E Struct Rep Online. 2009 Mar 19;65(Pt 4):o806–7. doi: 10.1107/S1600536809009350 (PMC2968888; doi:10.1107/S1600536809009350)
Supplement: Supplementary file 2 [file e-65-0o806-Isup2.hkl]

#
# h,k,l, Fc-squared, Fo-squared, sigma(Fo-squared) and status flag
#
data_I
_shelx_title ' OMYILMAZ9'
_shelx_refln_list_code          4
_shelx_F_calc_maximum      397.55
_exptl_crystal_F_000      1248.00
_reflns_d_resolution_high  0.7967
 
loop_
 _symmetry_equiv_pos_as_xyz
 'x, y, z'
 '-x, -y, z'
 '-x, y, z+1/2'
 'x, -y, z+1/2'
 'x+1/2, y+1/2, z'
 '-x+1/2, -y+1/2, z'
 '-x+1/2, y+1/2, z+1/2'
 'x+1/2, -y+1/2, z+1/2'
 
_cell_length_a    15.3832
_cell_length_b    19.7959
_cell_length_c     9.9612
_cell_angle_alpha  90.000
_cell_angle_beta   90.000
_cell_angle_gamma  90.000
 
_shelx_F_squared_multiplier     1.000
 
loop_
 _refln_index_h
 _refln_index_k
 _refln_index_l
 _refln_F_squared_calc
 _refln_F_squared_meas
 _refln_F_squared_sigma
 _refln_observed_status
   2   0   0    52503.52    56326.83    273.08 o
   4   0   0   139167.52   141480.22   3847.89 o
   6   0   0    17531.36    17631.92     68.47 o
   8   0   0      428.20      498.39      7.68 o
  10   0   0     4956.23     5367.76     94.11 o
  12   0   0     4117.29     4037.57     22.30 o
  14   0   0       43.49       52.33      7.71 o
  16   0   0       30.43       29.23      5.23 o
  18   0   0        6.05        7.15      5.56 o
   1   1   0    13600.57    14950.69    112.35 o
   3   1   0      542.78      514.14      8.59 o
   5   1   0     5412.43     5673.77     45.67 o
   7   1   0      791.57      822.36      7.48 o
   9   1   0     2141.64     2112.74     30.32 o
  11   1   0     1671.14     1656.58      8.26 o
  13   1   0      973.48      938.46     14.40 o
  15   1   0       81.42       84.96      4.28 o
  17   1   0       36.59       39.10      5.25 o
  19   1   0        0.26        0.61      3.94 o
   0   2   0    19180.66    20103.43    214.77 o
   2   2   0     5948.50     5719.36    182.48 o
   4   2   0     1828.30     1865.70     25.39 o
   6   2   0     6601.31     6751.96     62.32 o
   8   2   0       77.13       61.02      3.97 o
  10   2   0     1443.51     1542.31      9.54 o
  12   2   0        7.99       16.16      4.66 o
  14   2   0       10.72       15.29      3.96 o
  16   2   0        3.76        3.01      3.69 o
  18   2   0       31.67       36.14      3.76 o
   1   3   0     1992.43     1956.15     16.27 o
   3   3   0     5797.57     5632.79     40.93 o
   5   3   0      446.23      495.01     10.63 o
   7   3   0      171.05      171.05      4.86 o
   9   3   0      807.46      754.23      6.17 o
  11   3   0      466.75      519.27      6.22 o
  13   3   0       21.46       30.05      3.48 o
  15   3   0        1.21        8.17      4.69 o
  17   3   0        1.76        9.88      3.84 o
  19   3   0       37.06       34.78      3.74 o
   0   4   0     3709.90     3503.79     97.45 o
   2   4   0     1161.57     1110.90     10.75 o
   4   4   0     4729.50     4791.41     65.91 o
   6   4   0     1868.18     1918.06      9.24 o
   8   4   0     1394.78     1285.05     10.79 o
  10   4   0      236.39      259.06      4.05 o
  12   4   0      183.40      162.38      4.17 o
  14   4   0       38.54       50.20      3.54 o
  16   4   0       36.53       43.26      4.98 o
  18   4   0        7.22       10.65      3.63 o
   1   5   0     4528.07     4484.20     19.32 o
   3   5   0      296.57      384.92      7.40 o
   5   5   0      296.13      351.82      5.51 o
   7   5   0        1.73        6.29      4.14 o
   9   5   0      770.87      823.88     15.02 o
  11   5   0        2.84       11.48      3.62 o
  13   5   0       15.66       19.44      3.43 o
  15   5   0        6.79        8.10      3.39 o
  17   5   0       59.45       76.33      5.84 o
   0   6   0     3864.07     3846.93     78.73 o
   2   6   0     3311.47     3170.87     31.01 o
   4   6   0     1864.23     1981.77     14.67 o
   6   6   0     4418.77     4157.28     54.49 o
   8   6   0        3.78        3.76      3.98 o
  10   6   0      197.76      196.68      4.01 o
  12   6   0      110.47      104.98      3.98 o
  14   6   0        4.48        4.18      4.41 o
  16   6   0       57.12       52.54      5.58 o
  18   6   0       25.59       32.14      5.03 o
   1   7   0     9820.90     9968.17     66.99 o
   3   7   0      721.45      746.67     22.82 o
   5   7   0     2124.54     2063.06     16.39 o
   7   7   0      123.87      115.04      4.11 o
   9   7   0      153.19      179.51      4.32 o
  11   7   0       54.49       57.54      4.04 o
  13   7   0      371.99      363.23      5.38 o
  15   7   0        6.93        5.35      3.28 o
  17   7   0       11.33       13.13      3.51 o
   0   8   0    14113.59    14131.77    119.42 o
   2   8   0      561.63      605.30      6.66 o
   4   8   0      616.03      494.33      5.86 o
   6   8   0       59.16       70.81      3.95 o
   8   8   0      875.90      829.62      6.93 o
  10   8   0       48.89       58.81      3.83 o
  12   8   0     1003.57      934.14      9.37 o
  14   8   0        9.77       15.12      3.79 o
  16   8   0       96.16       99.34      4.14 o
  18   8   0        0.91        6.86      3.67 o
   1   9   0     3960.15     4394.25     33.22 o
   3   9   0     2117.55     2075.15     68.27 o
   5   9   0     1721.64     1851.99     23.78 o
   7   9   0        6.39        9.75      3.85 o
   9   9   0      280.26      293.22      7.35 o
  11   9   0      473.60      477.17      5.09 o
  13   9   0        0.00        2.23      4.46 o
  15   9   0       75.78       76.43      4.98 o
  17   9   0       44.24       40.20      4.10 o
   0  10   0    14889.12    15646.57    299.75 o
   2  10   0     4416.97     4532.35     27.79 o
   4  10   0      618.82      612.48     12.30 o
   6  10   0     1233.77     1214.95     15.32 o
   8  10   0       57.81       38.90      3.57 o
  10  10   0        3.58        6.84      3.73 o
  12  10   0       50.20       56.94      3.60 o
  14  10   0       62.34       55.45      3.72 o
  16  10   0      130.21      127.32      5.22 o
   1  11   0      786.75      787.10     11.06 o
   3  11   0     2190.83     2402.16     41.02 o
   5  11   0      231.75      199.96      4.76 o
   7  11   0       56.27       53.87      3.87 o
   9  11   0        0.15        4.72      3.28 o
  11  11   0       88.51       88.92      4.00 o
  13  11   0       66.94       64.29      4.34 o
  15  11   0        0.46        2.98      4.19 o
  17  11   0       20.23       14.72      4.23 o
   0  12   0     1782.43     1716.80     78.56 o
   2  12   0        0.28        3.66      3.32 o
   4  12   0       47.12       51.68      3.83 o
   6  12   0      453.00      451.90      7.03 o
   8  12   0        0.05        4.80      3.87 o
  10  12   0       61.67       71.11      5.34 o
  12  12   0       44.76       51.83      4.21 o
  14  12   0      223.47      249.89      6.45 o
  16  12   0       26.13       26.69      4.52 o
   1  13   0      268.78      242.36      5.19 o
   3  13   0      601.17      597.39      6.10 o
   5  13   0       47.44       48.21      3.99 o
   7  13   0      378.60      383.21      5.43 o
   9  13   0      423.09      406.64     10.86 o
  11  13   0      113.24      117.52      4.52 o
  13  13   0       49.41       51.62      3.86 o
  15  13   0        3.66       11.69      3.95 o
   0  14   0       97.86       93.57      5.43 o
   2  14   0      220.40      220.96      4.34 o
   4  14   0     1928.14     1897.36     38.13 o
   6  14   0     1356.67     1335.85     23.99 o
   8  14   0        3.99        1.98      3.45 o
  10  14   0      360.75      374.13     11.82 o
  12  14   0       17.60       17.38      4.66 o
  14  14   0       57.01       67.40      5.47 o
   1  15   0      251.38      257.84      5.88 o
   3  15   0      311.21      296.29      5.55 o
   5  15   0      336.39      313.31      4.80 o
   7  15   0        6.60        9.63      3.56 o
   9  15   0       40.09       39.02      3.98 o
  11  15   0        0.90        3.83      3.77 o
  13  15   0        0.67       -2.97      3.59 o
  15  15   0       22.16       13.54      3.81 o
   0  16   0      322.18      326.07     19.00 o
   2  16   0       36.18       44.72      4.64 o
   4  16   0       53.54       58.78      3.80 o
   6  16   0      115.29      112.50      4.14 o
   8  16   0       51.10       43.76      3.72 o
  10  16   0       62.97       69.13      6.97 o
  12  16   0       54.42       53.42      4.40 o
  14  16   0       20.63       21.80      5.44 o
   1  17   0      870.60      827.64     15.48 o
   3  17   0      905.50      932.27     14.68 o
   5  17   0      656.81      606.71     15.82 o
   7  17   0       10.81       12.04      4.41 o
   9  17   0       21.78       22.63      3.67 o
  11  17   0        3.10        4.11      4.72 o
  13  17   0        2.47       10.22      3.78 o
   0  18   0      838.92      786.77     47.32 o
   2  18   0      248.24      235.44      5.20 o
   4  18   0       77.92       81.82      4.04 o
   6  18   0      159.26      158.01      5.60 o
   8  18   0       13.16       21.12      4.11 o
  10  18   0      173.65      175.65      5.19 o
  12  18   0       56.40       57.45      4.45 o
   1  19   0      634.53      591.40     12.04 o
   3  19   0        9.63        8.31      3.24 o
   5  19   0      161.73      159.28      4.65 o
   7  19   0       92.39       86.77      5.32 o
   9  19   0        0.24        1.94      4.15 o
  11  19   0       27.91       26.54      5.51 o
   0  20   0      521.83      448.47     22.52 o
   2  20   0        1.20       -0.45      3.46 o
   4  20   0      382.93      379.38      9.00 o
   6  20   0       46.80       45.85      4.64 o
   8  20   0       43.09       42.29      4.36 o
  10  20   0      132.41      125.61      5.31 o
   1  21   0       90.20       81.10      6.51 o
   3  21   0      118.14      139.19      4.77 o
   5  21   0      123.03      125.77      5.13 o
   7  21   0        0.16        0.35      3.83 o
   9  21   0       63.76       55.11      5.86 o
   0  22   0      127.35      121.29      7.66 o
   2  22   0       16.55       18.50      4.35 o
   4  22   0       12.23       11.72      4.25 o
   6  22   0        0.36        5.28      4.21 o
   8  22   0        6.44        8.75      3.85 o
   1  23   0        6.47        4.02      4.80 o
   3  23   0        0.04        4.42      4.36 o
   5  23   0        8.65        9.52      4.04 o
   7  23   0        0.84        2.76      4.39 o
   0  24   0        1.47        1.58      5.64 o
   2  24   0       34.81       36.60      4.21 o
   4  24   0       74.31       71.00      6.37 o
   1   1   1       77.93       71.80      4.88 o
   3   1   1     4604.39     4553.09     36.66 o
   5   1   1     8707.97     8797.87     40.80 o
   7   1   1     2780.07     2855.61     13.94 o
   9   1   1     2573.30     2713.12     17.79 o
  11   1   1     1382.41     1380.41      6.57 o
  13   1   1      717.37      690.46      7.91 o
  15   1   1       16.87       17.54      2.89 o
  17   1   1       97.65      102.49      3.05 o
  19   1   1        5.84       13.71      2.78 o
   2   2   1    11742.36    11869.78    143.25 o
   4   2   1     5437.51     5161.58     30.73 o
   6   2   1     3001.25     3060.94      8.15 o
   8   2   1      738.92      763.02      4.47 o
  10   2   1     1450.77     1485.39      7.96 o
  12   2   1      844.86      851.04      8.18 o
  14   2   1      377.22      365.11      4.45 o
  16   2   1       17.46       13.54      2.73 o
  18   2   1       23.36       28.39      2.70 o
   1   3   1     2840.33     2690.04     24.38 o
   3   3   1     4472.21     4364.65     48.36 o
   5   3   1      547.34      494.18      5.53 o
   7   3   1     3235.24     3200.14     32.77 o
   9   3   1       45.12       58.15      2.94 o
  11   3   1      476.78      496.05      3.92 o
  13   3   1      513.31      526.05      4.41 o
  15   3   1      482.08      485.54      6.02 o
  17   3   1        5.66        5.83      2.72 o
  19   3   1       21.85       20.00      2.79 o
   2   4   1    16926.92    15911.33    240.52 o
   4   4   1     5371.94     5387.07     28.56 o
   6   4   1      908.04      841.05      9.68 o
   8   4   1      130.33      140.39      3.02 o
  10   4   1     1163.16     1087.16      8.86 o
  12   4   1      443.74      460.32      3.67 o
  14   4   1      766.78      760.08      7.14 o
  16   4   1       83.51       78.50      2.65 o
  18   4   1       37.05       31.19      3.01 o
   1   5   1    15318.79    14794.48    196.39 o
   3   5   1    10589.43     9878.59    100.39 o
   5   5   1      168.05      171.75      3.16 o
   7   5   1     1912.75     1869.18     12.64 o
   9   5   1     2447.25     2493.63     24.42 o
  11   5   1      349.53      360.29      4.00 o
  13   5   1      435.11      435.84      3.29 o
  15   5   1      111.13      112.61      4.28 o
  17   5   1        7.20       14.48      2.94 o
   2   6   1    11799.33    11405.76     47.44 o
   4   6   1     1521.15     1422.09      6.28 o
   6   6   1      403.13      386.35      4.16 o
   8   6   1      370.19      401.63     11.60 o
  10   6   1      200.77      180.64      3.05 o
  12   6   1        1.78        3.52      2.44 o
  14   6   1        8.24        7.20      2.38 o
  16   6   1       11.84       12.50      2.68 o
  18   6   1       12.74       11.71      2.61 o
   1   7   1      379.74      341.94      4.71 o
   3   7   1      772.37      763.74      6.69 o
   5   7   1      193.92      185.87      3.25 o
   7   7   1      730.88      769.90      8.35 o
   9   7   1      117.90       96.12      2.94 o
  11   7   1      190.28      185.68      3.09 o
  13   7   1      159.70      163.19      3.33 o
  15   7   1        1.92        3.10      2.36 o
  17   7   1        5.34        7.57      2.74 o
   2   8   1    13267.98    13338.32    101.46 o
   4   8   1      649.55      723.14      6.41 o
   6   8   1     1454.13     1476.46     12.15 o
   8   8   1     1378.15     1396.16     12.65 o
  10   8   1      230.71      248.60      3.31 o
  12   8   1     1207.74     1201.12     13.90 o
  14   8   1      739.00      726.70      6.88 o
  16   8   1        8.82       18.33      3.67 o
  18   8   1       38.12       37.41      3.55 o
   1   9   1      690.34      616.77      4.73 o
   3   9   1     1764.95     1982.15     12.89 o
   5   9   1     2021.70     1931.76     29.95 o
   7   9   1     1739.08     1737.49     13.54 o
   9   9   1      301.77      292.93      3.29 o
  11   9   1      223.12      233.27      3.33 o
  13   9   1      560.11      555.78      6.81 o
  15   9   1       85.51       80.89      3.11 o
  17   9   1       17.57       19.64      2.99 o
   2  10   1      775.16      731.40      5.53 o
   4  10   1      100.93       80.45      3.12 o
   6  10   1      103.50      103.93      3.25 o
   8  10   1      128.62      131.96      2.83 o
  10  10   1      347.94      349.03      4.17 o
  12  10   1      193.66      200.02      3.22 o
  14  10   1        4.87        8.22      2.61 o
  16  10   1      100.40       91.50      3.77 o
   1  11   1     1095.27     1066.60      7.28 o
   3  11   1     1267.88     1242.99     23.04 o
   5  11   1     1244.25     1155.18     13.68 o
   7  11   1       12.95       11.69      2.68 o
   9  11   1      232.65      229.41      3.28 o
  11  11   1      597.16      581.53      4.25 o
  13  11   1      127.23      121.66      3.14 o
  15  11   1       62.26       59.00      2.79 o
  17  11   1       11.07       12.25      3.03 o
   2  12   1     1117.54     1120.43     10.68 o
   4  12   1      664.67      672.79      4.96 o
   6  12   1      326.28      350.97      3.42 o
   8  12   1      446.72      445.56      7.98 o
  10  12   1     1430.26     1461.00     12.25 o
  12  12   1      282.22      279.11      3.66 o
  14  12   1       73.13       81.45      3.06 o
  16  12   1        2.54        3.47      2.85 o
   1  13   1      826.41      806.12      4.86 o
   3  13   1     2517.49     2500.25     25.32 o
   5  13   1      171.04      163.93      3.15 o
   7  13   1      842.66      884.46     12.17 o
   9  13   1      362.99      334.98      4.36 o
  11  13   1       18.84       14.37      2.72 o
  13  13   1      116.82      125.92      3.04 o
  15  13   1      104.83      105.82      3.22 o
   2  14   1      268.24      264.37      3.88 o
   4  14   1      290.00      288.79      3.51 o
   6  14   1      342.52      310.84      3.60 o
   8  14   1       14.54       13.69      2.78 o
  10  14   1      489.54      480.30      6.02 o
  12  14   1       83.49       99.30      3.08 o
  14  14   1      139.66      144.55      5.00 o
   1  15   1      245.36      259.44      3.21 o
   3  15   1      539.82      584.02      8.38 o
   5  15   1      152.69      154.17      3.10 o
   7  15   1      399.41      399.53      5.90 o
   9  15   1       88.67       93.12      2.82 o
  11  15   1        8.24        8.38      2.67 o
  13  15   1        4.32       13.18      2.95 o
  15  15   1       17.76       18.40      2.77 o
   2  16   1     1119.41     1096.44      9.08 o
   4  16   1      232.28      217.24      3.68 o
   6  16   1      549.11      549.38      4.02 o
   8  16   1       68.43       66.21      2.83 o
  10  16   1       17.86       15.34      2.74 o
  12  16   1       28.92       42.35      3.33 o
  14  16   1        3.74        5.99      2.66 o
   1  17   1       37.96       39.07      2.73 o
   3  17   1      133.66      134.92      3.06 o
   5  17   1        8.84       11.21      2.51 o
   7  17   1      191.60      197.09      3.28 o
   9  17   1      129.62      129.34      4.89 o
  11  17   1      170.37      171.93      4.40 o
  13  17   1       11.64       13.72      3.12 o
   2  18   1      284.13      248.40      3.52 o
   4  18   1      405.04      379.90      6.82 o
   6  18   1      105.98      119.44      3.19 o
   8  18   1       49.42       50.51      3.15 o
  10  18   1      161.35      164.48      5.27 o
  12  18   1       53.24       47.40      3.16 o
   1  19   1       28.85       34.71      2.83 o
   3  19   1      104.49      110.69      3.07 o
   5  19   1       63.43       78.67      3.38 o
   7  19   1       20.47       24.43      3.14 o
   9  19   1        1.08        3.48      3.14 o
  11  19   1       15.25       18.68      2.84 o
   2  20   1        9.22       12.57      3.03 o
   4  20   1       36.29       44.91      3.30 o
   6  20   1       10.65       12.13      3.06 o
   8  20   1       11.61       13.98      2.84 o
  10  20   1       21.76       19.56      2.81 o
   1  21   1      168.50      173.52      3.43 o
   3  21   1       99.28      103.82      2.97 o
   5  21   1       25.45       24.02      2.88 o
   7  21   1        7.16        9.46      3.03 o
   9  21   1       15.84       17.47      2.90 o
   2  22   1      214.40      212.17      3.99 o
   4  22   1       69.59       70.15      3.44 o
   6  22   1       13.88       12.87      2.80 o
   8  22   1       73.37       74.00      3.27 o
   1  23   1        3.90        4.20      3.19 o
   3  23   1       10.96       12.36      3.31 o
   5  23   1        0.90        4.17      2.85 o
   7  23   1        0.48        2.39      3.16 o
   2  24   1        7.69        6.59      3.23 o
   4  24   1       42.54       45.18      3.38 o
   0   0   2   158046.91   149676.16    585.35 o
   2   0   2    19392.36    18980.49     94.66 o
   4   0   2    11797.80    11507.50     75.44 o
   6   0   2    16365.66    16959.76    113.46 o
   8   0   2     9638.62    10371.48     58.60 o
  10   0   2     1148.97     1170.01     11.16 o
  12   0   2     1926.04     1834.68     16.38 o
  14   0   2       33.46       31.02      4.04 o
  16   0   2       21.73       20.12      4.00 o
  18   0   2       20.32       15.57      4.42 o
   1   1   2     5742.12     5577.52     35.28 o
   3   1   2    14001.37    13469.23     41.54 o
   5   1   2     5809.61     6002.17     29.60 o
   7   1   2      594.96      650.09      4.26 o
   9   1   2      387.78      368.44      3.50 o
  11   1   2      151.14      136.53      2.74 o
  13   1   2      172.91      175.55      3.66 o
  15   1   2       30.37       27.06      2.78 o
  17   1   2        3.69        5.37      2.67 o
  19   1   2        0.10        3.48      3.00 o
   0   2   2    14415.84    13476.99    183.19 o
   2   2   2     2187.83     2122.62     14.09 o
   4   2   2     1517.60     1343.58      8.92 o
   6   2   2     2989.58     2987.87     24.44 o
   8   2   2      817.63      793.14      5.52 o
  10   2   2      344.95      329.81      3.36 o
  12   2   2      742.98      743.84      7.63 o
  14   2   2       95.76       97.50      2.54 o
  16   2   2       62.12       71.28      3.01 o
  18   2   2       91.77       84.32      3.11 o
   1   3   2    10073.20     9649.08     89.01 o
   3   3   2    17196.77    16702.68    224.87 o
   5   3   2     3103.81     2985.61     27.89 o
   7   3   2      421.53      366.84      4.74 o
   9   3   2      867.38      799.95      7.82 o
  11   3   2       91.98       91.87      3.22 o
  13   3   2      462.73      460.76      6.88 o
  15   3   2      134.96      120.30      2.98 o
  17   3   2       38.67       42.09      3.07 o
   0   4   2     4588.88     4299.63     48.57 o
   2   4   2      771.01      793.37      9.82 o
   4   4   2     2314.69     2260.13     15.67 o
   6   4   2     5616.69     5724.91     54.59 o
   8   4   2     2118.51     2022.99     24.68 o
  10   4   2      307.10      337.27      4.17 o
  12   4   2      364.02      342.66      3.38 o
  14   4   2        6.13        7.43      2.52 o
  16   4   2        1.43        2.21      2.54 o
  18   4   2       46.32       39.94      3.18 o
   1   5   2     3952.67     3931.08     35.42 o
   3   5   2     6073.54     6166.76     64.12 o
   5   5   2     1733.08     1777.11     16.07 o
   7   5   2     1247.77     1239.68     10.04 o
   9   5   2     1473.61     1528.15     10.61 o
  11   5   2      197.22      196.64      3.42 o
  13   5   2      136.75      142.15      2.72 o
  15   5   2      159.88      156.90      3.73 o
  17   5   2       39.94       49.82      3.03 o
   0   6   2     3786.16     3447.25     34.38 o
   2   6   2     1833.22     1774.39     17.79 o
   4   6   2      848.07      901.72     10.73 o
   6   6   2      233.65      236.69      3.30 o
   8   6   2       27.62       35.29      2.68 o
  10   6   2       66.26       61.67      2.58 o
  12   6   2       87.04       89.98      3.23 o
  14   6   2       75.03       77.28      3.06 o
  16   6   2       15.44       14.96      2.50 o
  18   6   2       33.64       33.78      2.75 o
   1   7   2     5133.67     5146.17     23.58 o
   3   7   2      966.76      904.33     10.04 o
   5   7   2     5989.71     5936.31     58.78 o
   7   7   2      281.77      303.21      3.28 o
   9   7   2     1857.36     1838.18     24.28 o
  11   7   2       63.16       63.75      2.86 o
  13   7   2      148.81      140.49      3.27 o
  15   7   2       39.26       37.64      2.65 o
  17   7   2        3.91       12.56      2.74 o
   0   8   2     1145.17     1007.51      9.64 o
   2   8   2      136.77      133.19      3.53 o
   4   8   2     1399.07     1409.56     22.09 o
   6   8   2     1610.41     1645.44     11.53 o
   8   8   2      170.31      164.86      3.19 o
  10   8   2      148.49      155.75      2.80 o
  12   8   2      107.80       97.97      2.89 o
  14   8   2        3.06        8.34      2.75 o
  16   8   2       17.52       20.84      2.59 o
  18   8   2       10.39       10.58      2.77 o
   1   9   2      788.69      714.51      5.81 o
   3   9   2      122.25      151.85      3.24 o
   5   9   2      265.06      253.69      3.70 o
   7   9   2     1123.53     1139.18      9.05 o
   9   9   2     1053.88     1011.22      9.61 o
  11   9   2      602.32      582.20      8.34 o
  13   9   2      390.16      419.83      4.56 o
  15   9   2       27.20       30.31      2.88 o
  17   9   2       61.58       60.46      3.25 o
   0  10   2    12224.24    11918.54    156.08 o
   2  10   2     1637.81     1665.41      8.35 o
   4  10   2      518.24      515.69      4.72 o
   6  10   2      566.67      513.01      5.48 o
   8  10   2      215.19      228.35      3.53 o
  10  10   2      133.01      122.28      2.79 o
  12  10   2      296.54      307.39      3.43 o
  14  10   2       29.89       25.48      2.73 o
  16  10   2       18.95       18.23      3.24 o
   1  11   2     1766.00     1746.91     12.72 o
   3  11   2      240.03      258.04      4.22 o
   5  11   2       47.60       44.43      2.72 o
   7  11   2      120.07      112.12      3.11 o
   9  11   2      270.86      251.83      3.21 o
  11  11   2      105.40       99.94      3.31 o
  13  11   2      106.07      102.72      3.08 o
  15  11   2        2.56        5.26      3.18 o
  17  11   2        3.87        2.65      3.36 o
   0  12   2     2591.27     2605.47     21.04 o
   2  12   2       51.98       64.85      3.02 o
   4  12   2      740.92      738.04      4.76 o
   6  12   2      769.42      777.26     13.68 o
   8  12   2      305.53      283.33      4.60 o
  10  12   2       13.11       16.22      2.68 o
  12  12   2       45.13       50.09      3.03 o
  14  12   2      104.87      104.45      3.29 o
  16  12   2       14.56       17.53      3.13 o
   1  13   2     1961.49     1894.03     13.95 o
   3  13   2      363.38      381.32      3.78 o
   5  13   2      797.78      774.16      5.64 o
   7  13   2      689.53      730.48      6.43 o
   9  13   2      636.83      621.85      8.05 o
  11  13   2      419.38      446.12      4.79 o
  13  13   2      101.00      105.85      2.91 o
  15  13   2       37.97       37.90      3.18 o
   0  14   2      773.52      767.82     12.92 o
   2  14   2      180.32      180.40      3.13 o
   4  14   2     1595.17     1522.41     18.78 o
   6  14   2      412.16      412.58      4.20 o
   8  14   2      744.29      766.93     10.70 o
  10  14   2      232.20      245.72      5.52 o
  12  14   2       50.84       53.09      2.71 o
  14  14   2      110.84      100.46      5.07 o
   1  15   2      587.67      601.02      5.59 o
   3  15   2      547.80      516.54      4.39 o
   5  15   2      214.57      204.10      3.39 o
   7  15   2      271.33      282.69      5.63 o
   9  15   2      119.49      122.16      3.41 o
  11  15   2       37.09       38.45      2.46 o
  13  15   2        3.47        5.20      3.25 o
  15  15   2       12.41       14.82      3.41 o
   0  16   2     1017.49     1042.93      8.15 o
   2  16   2      391.58      410.05      4.41 o
   4  16   2      160.84      162.38      3.57 o
   6  16   2      890.41      882.61     12.49 o
   8  16   2      142.03      148.66      3.55 o
  10  16   2      137.65      137.19      3.28 o
  12  16   2      113.02      102.16      4.21 o
  14  16   2       43.13       42.51      3.19 o
   1  17   2      473.14      475.04      4.26 o
   3  17   2      362.55      331.40      5.31 o
   5  17   2      385.13      359.99      3.91 o
   7  17   2      130.50      126.98      3.18 o
   9  17   2       72.97       72.16      2.99 o
  11  17   2       24.74       25.75      2.83 o
  13  17   2       15.47        9.12      3.06 o
   0  18   2       96.13       92.30      5.15 o
   2  18   2       94.21       81.70      3.28 o
   4  18   2       27.60       33.45      2.87 o
   6  18   2       28.25       30.47      2.57 o
   8  18   2       94.64      103.58      3.32 o
  10  18   2       16.06       22.40      3.27 o
  12  18   2       18.90       22.04      3.04 o
   1  19   2      170.15      163.88      3.70 o
   3  19   2       53.10       55.04      2.95 o
   5  19   2        7.32        7.44      2.88 o
   7  19   2       49.56       47.20      3.18 o
   9  19   2       31.26       30.18      3.08 o
  11  19   2        4.42        3.54      3.05 o
   0  20   2      203.33      197.84      7.50 o
   2  20   2       20.59       23.59      2.81 o
   4  20   2      147.56      156.82      3.47 o
   6  20   2       35.94       34.55      3.08 o
   8  20   2        5.70        6.42      3.22 o
  10  20   2       38.62       35.64      3.64 o
   1  21   2       29.06       35.34      2.79 o
   3  21   2       68.79       72.46      3.23 o
   5  21   2       37.29       36.32      3.05 o
   7  21   2        9.49       13.70      2.97 o
   9  21   2       15.28       21.46      3.23 o
   0  22   2      329.34      342.96     12.92 o
   2  22   2       15.48       17.96      2.87 o
   4  22   2       77.94       72.78      3.31 o
   6  22   2       23.15       24.03      3.11 o
   8  22   2        6.42        7.63      3.17 o
   1  23   2        7.54        8.86      3.20 o
   3  23   2        3.91        3.15      3.12 o
   5  23   2       35.67       36.75      3.21 o
   0  24   2       70.83       66.20      7.58 o
   2  24   2        3.71        9.71      2.95 o
   1   1   3     6070.66     5436.82     22.28 o
   3   1   3     1721.02     1702.66      7.49 o
   5   1   3     3896.95     4061.53     23.47 o
   7   1   3     3267.13     3438.79     18.22 o
   9   1   3      594.09      570.32      4.99 o
  11   1   3      308.33      306.69      4.55 o
  13   1   3      192.93      185.18      2.91 o
  15   1   3       82.51       88.63      2.64 o
  17   1   3       14.11        8.71      2.58 o
   2   2   3      944.42      874.35      5.93 o
   4   2   3     2987.46     2871.34     13.49 o
   6   2   3      405.71      440.24      4.07 o
   8   2   3      943.48     1012.19     10.24 o
  10   2   3       60.44       70.86      2.84 o
  12   2   3      599.64      600.81      6.20 o
  14   2   3      236.15      207.24      3.33 o
  16   2   3       33.82       47.56      2.78 o
  18   2   3       32.07       37.44      3.12 o
   1   3   3     1215.66     1314.40      7.25 o
   3   3   3      706.56      713.90      5.42 o
   5   3   3     2089.99     2007.88     14.90 o
   7   3   3     1498.40     1557.85     10.39 o
   9   3   3      454.63      458.34      4.45 o
  11   3   3      632.14      581.91      7.69 o
  13   3   3      125.47      138.99      3.04 o
  15   3   3       50.55       49.39      2.65 o
  17   3   3       15.41       18.77      2.57 o
   2   4   3     5276.76     5332.32     33.02 o
   4   4   3     1625.97     1676.37     13.47 o
   6   4   3      949.97     1009.73      5.70 o
   8   4   3     1021.33     1047.84      6.47 o
  10   4   3      525.95      553.38      6.45 o
  12   4   3      469.30      458.92      6.45 o
  14   4   3      145.86      150.96      2.81 o
  16   4   3      158.64      155.02      3.71 o
  18   4   3       11.92       12.78      3.04 o
   1   5   3     2793.62     2887.79     20.43 o
   3   5   3     4315.42     4631.05     27.94 o
   5   5   3     1509.89     1649.34     12.48 o
   7   5   3      548.99      588.89      9.50 o
   9   5   3      907.24      931.05      7.46 o
  11   5   3       34.07       42.67      2.77 o
  13   5   3      203.97      208.59      3.01 o
  15   5   3       69.89       78.78      2.74 o
  17   5   3       28.42       30.26      2.69 o
   2   6   3     2919.60     2869.19     24.26 o
   4   6   3     1290.76     1224.05     20.98 o
   6   6   3      494.42      537.18      4.32 o
   8   6   3      365.66      366.84      6.62 o
  10   6   3      116.62      136.81      3.08 o
  12   6   3       55.04       51.26      2.61 o
  14   6   3      159.20      151.77      3.29 o
  16   6   3       29.46       26.93      2.80 o
  18   6   3       35.68       35.10      2.96 o
   1   7   3      543.35      502.37      5.77 o
   3   7   3      112.46      107.27      3.36 o
   5   7   3      477.11      431.04      4.18 o
   7   7   3      290.48      295.23      4.20 o
   9   7   3       25.97       29.89      2.80 o
  11   7   3        7.17       13.58      2.61 o
  13   7   3      227.37      223.79      4.27 o
  15   7   3      156.45      163.65      3.38 o
  17   7   3       26.44       28.51      3.05 o
   2   8   3     4652.96     4635.36     39.73 o
   4   8   3       59.64       55.44      3.02 o
   6   8   3     1542.58     1446.68     12.63 o
   8   8   3      724.76      726.83      7.53 o
  10   8   3       23.00       28.71      2.78 o
  12   8   3      632.72      644.17      7.06 o
  14   8   3      474.70      459.34     10.19 o
  16   8   3       13.50       14.74      2.56 o
   1   9   3      657.27      706.66      8.37 o
   3   9   3      657.58      649.89      4.76 o
   5   9   3     1588.27     1585.88     16.67 o
   7   9   3     1565.41     1572.47     13.56 o
   9   9   3      238.20      227.26      4.80 o
  11   9   3      179.79      197.75      4.66 o
  13   9   3       92.52       86.56      2.99 o
  15   9   3       15.46       15.84      2.75 o
  17   9   3       34.28       36.97      3.33 o
   2  10   3     1450.19     1473.16     14.04 o
   4  10   3     1573.11     1512.23     17.90 o
   6  10   3      163.49      172.75      3.23 o
   8  10   3      548.28      523.96      7.38 o
  10  10   3      126.10      112.98      2.92 o
  12  10   3      265.53      271.43      4.50 o
  14  10   3       21.91       22.57      2.72 o
  16  10   3       82.84       81.00      3.68 o
   1  11   3      631.61      663.38     14.30 o
   3  11   3      330.29      337.37      4.33 o
   5  11   3      690.50      691.56      8.23 o
   7  11   3      483.30      444.99      6.26 o
   9  11   3        5.42        9.20      2.78 o
  11  11   3      276.52      281.31      3.25 o
  13  11   3       24.11       27.01      2.98 o
  15  11   3       11.16       16.83      2.85 o
   2  12   3     1302.76     1318.77     13.54 o
   4  12   3      135.98      130.80      3.22 o
   6  12   3      267.09      262.81      4.94 o
   8  12   3       40.24       40.21      3.06 o
  10  12   3      879.31      879.74      7.22 o
  12  12   3      116.27      112.56      3.20 o
  14  12   3       20.41       22.31      2.71 o
  16  12   3       19.47       19.11      3.04 o
   1  13   3      805.29      798.45      5.99 o
   3  13   3     1376.80     1343.77     12.84 o
   5  13   3      199.27      186.58      3.35 o
   7  13   3       33.19       34.45      2.74 o
   9  13   3      103.58      107.92      3.11 o
  11  13   3       17.93       16.46      2.80 o
  13  13   3      200.12      189.49      4.94 o
  15  13   3       48.20       47.80      3.20 o
   2  14   3     2964.08     2991.02     23.61 o
   4  14   3      654.67      671.19      4.48 o
   6  14   3      683.44      703.76      5.86 o
   8  14   3      312.56      333.01      6.53 o
  10  14   3      557.87      540.00      7.99 o
  12  14   3      191.39      187.30      4.75 o
  14  14   3       78.51       80.68      3.40 o
   1  15   3      146.08      138.90      3.42 o
   3  15   3      601.38      573.12      8.80 o
   5  15   3      136.22      143.13      3.62 o
   7  15   3      163.62      171.80      3.24 o
   9  15   3       76.46       82.40      3.13 o
  11  15   3       97.52       96.65      3.18 o
  13  15   3       60.99       63.59      3.52 o
   2  16   3      359.49      362.60      4.11 o
   4  16   3      373.64      361.43      3.79 o
   6  16   3      126.67      124.86      3.20 o
   8  16   3       36.80       34.05      2.96 o
  10  16   3        2.99        3.39      3.34 o
  12  16   3       30.54       34.55      3.08 o
  14  16   3       34.64       36.33      3.13 o
   1  17   3       78.40       83.42      3.09 o
   3  17   3      104.37      102.26      2.95 o
   5  17   3       19.41       20.63      2.92 o
   7  17   3        1.36        2.58      2.81 o
   9  17   3       19.10       23.48      3.46 o
  11  17   3       28.65       26.99      3.00 o
  13  17   3       26.84       28.14      3.39 o
   2  18   3       77.49       83.43      2.98 o
   4  18   3       20.59       22.17      2.86 o
   6  18   3       43.53       47.34      3.13 o
   8  18   3        2.12        4.97      2.93 o
  10  18   3      125.52      120.03      3.15 o
  12  18   3       37.30       38.18      3.38 o
   1  19   3       20.68       19.64      3.04 o
   3  19   3       65.71       64.55      2.94 o
   5  19   3        8.96       10.10      2.99 o
   7  19   3       49.99       51.19      3.01 o
   9  19   3       20.34       21.49      2.70 o
  11  19   3       31.61       30.64      3.19 o
   2  20   3       32.92       31.87      3.21 o
   4  20   3       25.69       23.00      3.05 o
   6  20   3       29.99       26.68      2.87 o
   8  20   3       58.73       57.02      3.35 o
  10  20   3       15.05       17.18      3.13 o
   1  21   3       71.09       70.54      3.52 o
   3  21   3       81.09       75.83      3.35 o
   5  21   3        4.06        4.66      2.85 o
   7  21   3       11.50       11.77      3.57 o
   9  21   3       48.11       50.56      3.37 o
   2  22   3      112.88      121.29      3.59 o
   4  22   3       69.38       77.03      3.67 o
   6  22   3        1.66        5.84      3.16 o
   1  23   3       22.90       19.34      3.54 o
   3  23   3       53.05       47.85      3.66 o
   5  23   3       15.44       21.00      3.44 o
   0   0   4     2343.22     2353.33     16.24 o
   2   0   4      533.37      470.16      6.43 o
   4   0   4      652.34      587.86      7.54 o
   6   0   4     4155.59     4123.56     50.97 o
   8   0   4      686.33      730.21      5.93 o
  10   0   4      408.35      414.87     10.77 o
  12   0   4     1056.38     1022.01     19.46 o
  14   0   4       54.32       54.88      3.54 o
  16   0   4      222.28      197.37     11.18 o
  18   0   4        6.71       11.46      6.17 o
   1   1   4      949.19      953.25      5.91 o
   3   1   4      198.71      228.23      3.68 o
   5   1   4      810.53      922.86      5.53 o
   7   1   4      302.82      294.10      3.38 o
   9   1   4      509.16      533.77      3.95 o
  11   1   4       96.91      115.06      3.07 o
  13   1   4      266.41      263.79      4.17 o
  15   1   4        5.20        4.97      2.26 o
  17   1   4       13.45       17.92      2.82 o
   0   2   4    10843.38    10946.56    124.70 o
   2   2   4      373.22      396.03      4.22 o
   4   2   4     3307.61     3295.44     19.31 o
   6   2   4      698.58      701.92      7.75 o
   8   2   4     1040.71     1071.25      6.74 o
  10   2   4       57.34       50.48      2.61 o
  12   2   4      214.49      236.52      3.13 o
  14   2   4      294.88      302.28      3.48 o
  16   2   4       20.84       21.69      3.14 o
  18   2   4      145.03      120.99      6.58 o
   1   3   4      561.36      578.94      4.63 o
   3   3   4     2487.39     2562.48     21.33 o
   5   3   4     2844.98     2829.13     24.56 o
   7   3   4      257.98      295.02      3.58 o
   9   3   4      229.84      254.62      3.57 o
  11   3   4      185.80      172.70      3.49 o
  13   3   4       12.13       13.46      2.63 o
  15   3   4      233.98      217.68      6.26 o
  17   3   4        7.58        9.46      2.79 o
   0   4   4     4472.88     4168.42     32.54 o
   2   4   4      527.64      547.17      4.68 o
   4   4   4     1600.69     1557.88     10.65 o
   6   4   4     3370.80     3536.97     27.14 o
   8   4   4      958.29     1014.78      5.38 o
  10   4   4       20.22       21.59      2.92 o
  12   4   4      146.28      151.96      2.80 o
  14   4   4       90.24       90.06      2.66 o
  16   4   4        0.52        3.55      2.78 o
  18   4   4       82.41       70.41      4.51 o
   1   5   4     1997.35     1971.10     17.91 o
   3   5   4     1990.98     1818.38     15.18 o
   5   5   4      499.07      458.62      3.91 o
   7   5   4     1304.04     1347.06     11.21 o
   9   5   4      307.35      346.67      3.61 o
  11   5   4      136.39      128.11      3.16 o
  13   5   4       10.92       12.12      2.44 o
  15   5   4      115.15      105.10      2.97 o
  17   5   4       24.18       18.66      2.90 o
   0   6   4     6134.25     6510.04     19.68 o
   2   6   4      244.88      267.68      3.84 o
   4   6   4      683.96      729.04      6.99 o
   6   6   4      537.72      567.68      4.12 o
   8   6   4      410.60      391.04      4.21 o
  10   6   4      304.63      302.62      4.45 o
  12   6   4      432.60      436.97      5.16 o
  14   6   4       24.23       23.71      2.59 o
  16   6   4       30.82       32.07      2.82 o
   1   7   4      464.16      432.53      4.57 o
   3   7   4      540.87      483.63      7.31 o
   5   7   4      382.39      389.64      5.53 o
   7   7   4      117.60      116.94      3.15 o
   9   7   4      839.47      809.45      8.25 o
  11   7   4       74.31       69.01      2.88 o
  13   7   4      303.79      303.15      4.38 o
  15   7   4       22.85       21.38      3.19 o
  17   7   4       31.39       29.52      3.01 o
   0   8   4      528.74      551.47      7.08 o
   2   8   4      762.67      756.09      7.03 o
   4   8   4      268.18      289.58      4.27 o
   6   8   4      203.11      196.66      3.04 o
   8   8   4      257.47      249.73      3.21 o
  10   8   4      113.50      118.44      2.81 o
  12   8   4      174.25      177.35      3.48 o
  14   8   4       27.74       34.13      2.71 o
  16   8   4       11.65       14.99      2.99 o
   1   9   4     2697.08     2752.83     12.30 o
   3   9   4      157.82      169.38      3.62 o
   5   9   4      440.91      466.38      4.27 o
   7   9   4      173.42      154.11      3.31 o
   9   9   4       46.55       49.06      2.91 o
  11   9   4      254.00      267.37      3.60 o
  13   9   4      108.58      124.76      3.16 o
  15   9   4        5.48       11.47      2.87 o
   0  10   4     1209.75     1274.40      8.99 o
   2  10   4      197.61      206.19      3.68 o
   4  10   4      309.55      309.36      4.41 o
   6  10   4      447.70      445.87      6.58 o
   8  10   4      160.78      160.84      3.38 o
  10  10   4      132.00      126.45      3.10 o
  12  10   4      168.73      181.60      3.06 o
  14  10   4        0.02        2.89      2.94 o
  16  10   4       10.44       14.78      3.19 o
   1  11   4       34.77       34.54      3.64 o
   3  11   4      179.50      177.36      3.82 o
   5  11   4       54.02       59.36      3.02 o
   7  11   4      339.85      329.09      4.79 o
   9  11   4      280.60      266.36      5.56 o
  11  11   4        0.58        2.58      2.56 o
  13  11   4       22.39       21.32      2.82 o
  15  11   4        8.24       10.37      2.93 o
   0  12   4      440.78      443.43      6.30 o
   2  12   4      178.60      173.64      4.00 o
   4  12   4      554.75      549.13      7.31 o
   6  12   4      837.25      846.07      8.83 o
   8  12   4      530.91      513.67      5.57 o
  10  12   4       28.45       33.04      3.19 o
  12  12   4      173.30      169.61      3.48 o
  14  12   4       34.14       39.32      3.13 o
   1  13   4     2005.77     1964.72     26.96 o
   3  13   4       33.05       32.23      3.24 o
   5  13   4      907.84      906.14     18.22 o
   7  13   4       98.99      118.24      3.27 o
   9  13   4      209.97      221.23      3.68 o
  11  13   4       74.03       70.19      3.09 o
  13  13   4        0.48        4.64      3.30 o
  15  13   4       18.32       16.83      3.11 o
   0  14   4      737.15      737.52     16.74 o
   2  14   4      120.50      127.56      4.13 o
   4  14   4      531.36      548.78     10.57 o
   6  14   4     1401.19     1422.69     13.14 o
   8  14   4      421.01      430.96      5.24 o
  10  14   4       45.97       56.68      2.79 o
  12  14   4       37.48       36.79      3.27 o
  14  14   4       47.75       39.22      3.60 o
   1  15   4      745.48      772.13     13.76 o
   3  15   4       62.21       62.44      3.30 o
   5  15   4      919.24      883.12     16.10 o
   7  15   4      559.24      572.27      8.26 o
   9  15   4      193.16      201.77      3.93 o
  11  15   4       23.53       27.94      3.32 o
  13  15   4       63.88       55.05      3.50 o
   0  16   4      659.33      711.63     13.87 o
   2  16   4      344.81      370.89      5.99 o
   4  16   4       23.10       22.67      3.47 o
   6  16   4      198.27      203.80      3.64 o
   8  16   4       11.10       11.66      2.71 o
  10  16   4        0.78        2.85      2.41 o
  12  16   4       36.70       35.80      3.46 o
   1  17   4      173.66      176.24      4.22 o
   3  17   4      148.36      149.71      4.81 o
   5  17   4       87.95      106.12      3.64 o
   7  17   4       33.56       33.19      3.16 o
   9  17   4      138.46      139.69      3.50 o
  11  17   4       26.91       26.90      3.40 o
   0  18   4      267.33      258.27      7.30 o
   2  18   4       58.88       56.65      3.37 o
   4  18   4      133.77      133.99      3.97 o
   6  18   4        9.68        9.61      3.26 o
   8  18   4       12.45       14.60      3.40 o
  10  18   4       33.12       31.47      3.16 o
   1  19   4       56.78       57.06      3.47 o
   3  19   4      220.84      226.68      5.17 o
   5  19   4      128.92      136.22      3.96 o
   7  19   4        2.36        6.35      3.51 o
   9  19   4        9.26       12.09      3.44 o
   0  20   4       82.62       79.67      4.68 o
   2  20   4       56.86       58.73      3.29 o
   4  20   4       19.67       21.53      3.68 o
   6  20   4       11.59       18.05      3.60 o
   8  20   4       26.35       27.19      3.13 o
   1  21   4       55.62       58.31      3.33 o
   3  21   4        1.16        2.79      3.47 o
   5  21   4       15.75       14.20      3.39 o
   7  21   4        3.58        3.36      3.34 o
   0  22   4       84.74       86.56      7.07 o
   2  22   4        6.53        4.40      3.88 o
   4  22   4       51.88       57.31      4.19 o
   6  22   4       19.88       15.63      3.31 o
   1  23   4      126.36      143.32      7.00 o
   3  23   4        4.69        9.65      3.76 o
   1   1   5      550.28      489.81      4.06 o
   3   1   5      551.34      532.94      4.22 o
   5   1   5      195.66      199.97      3.50 o
   7   1   5      749.98      700.50      6.91 o
   9   1   5      604.42      597.16      6.56 o
  11   1   5      851.23      889.42      6.41 o
  13   1   5        0.46        1.64      2.69 o
  15   1   5       50.32       53.46      3.35 o
  17   1   5       20.27       20.65      2.83 o
   2   2   5      916.06      864.83      6.25 o
   4   2   5     1553.69     1481.58      9.10 o
   6   2   5      742.16      706.33      6.18 o
   8   2   5       43.06       34.86      2.93 o
  10   2   5      255.03      241.14      3.47 o
  12   2   5      174.02      151.23      3.36 o
  14   2   5      214.14      215.48      3.56 o
  16   2   5       77.09       86.15      3.13 o
   1   3   5     3211.89     3350.49     14.91 o
   3   3   5     3734.48     3807.21     14.63 o
   5   3   5     1092.85     1036.23      7.80 o
   7   3   5      232.65      216.90      3.22 o
   9   3   5       65.92       69.51      2.67 o
  11   3   5      248.01      227.45      3.13 o
  13   3   5      183.86      158.80      2.98 o
  15   3   5       59.51       64.02      2.85 o
  17   3   5       53.25       58.88      4.46 o
   2   4   5     3637.76     3748.08     11.80 o
   4   4   5       60.08       73.67      3.02 o
   6   4   5       27.35       20.57      2.71 o
   8   4   5      283.04      280.76      3.77 o
  10   4   5      198.25      190.02      3.91 o
  12   4   5       95.00       95.68      3.14 o
  14   4   5       51.12       51.27      3.59 o
  16   4   5       14.92       11.22      2.90 o
   1   5   5      994.44     1089.76      7.66 o
   3   5   5     2095.37     2388.78     13.04 o
   5   5   5       53.82       48.80      2.76 o
   7   5   5     1091.04     1140.80     11.12 o
   9   5   5      175.56      168.43      3.26 o
  11   5   5      185.53      171.21      3.30 o
  13   5   5        7.96        8.38      2.83 o
  15   5   5       54.51       57.70      2.76 o
  17   5   5        2.53        6.90      2.91 o
   2   6   5      689.70      714.06      5.10 o
   4   6   5      146.69      141.74      3.09 o
   6   6   5      219.86      213.91      3.30 o
   8   6   5      398.31      432.22      3.63 o
  10   6   5      193.23      169.68      5.38 o
  12   6   5       34.37       34.17      3.26 o
  14   6   5       64.88       63.27      2.90 o
  16   6   5       11.30        7.18      2.98 o
   1   7   5      434.62      447.22      4.42 o
   3   7   5      326.37      349.66      4.05 o
   5   7   5       57.43       63.30      3.08 o
   7   7   5      638.05      630.86      7.80 o
   9   7   5      283.32      286.17      3.65 o
  11   7   5      131.55      123.19      3.85 o
  13   7   5       53.65       41.62      2.75 o
  15   7   5       39.71       41.56      2.94 o
   2   8   5      533.28      532.18      7.99 o
   4   8   5      115.03      145.02      3.34 o
   6   8   5      162.13      153.26      2.93 o
   8   8   5      308.48      305.81      4.08 o
  10   8   5      137.50      144.61      3.50 o
  12   8   5       54.23       52.29      2.71 o
  14   8   5       96.32       95.39      2.81 o
  16   8   5        6.04        4.43      2.80 o
   1   9   5      302.54      277.48      4.05 o
   3   9   5       22.23       27.36      3.06 o
   5   9   5       57.20       58.19      3.10 o
   7   9   5      402.31      383.52      3.92 o
   9   9   5       62.43       65.91      2.70 o
  11   9   5       98.92      111.59      2.90 o
  13   9   5        2.23        6.75      2.76 o
  15   9   5        0.66        0.03      2.55 o
   2  10   5      167.56      179.20      3.81 o
   4  10   5       57.47       66.67      4.43 o
   6  10   5       78.70       81.84      3.42 o
   8  10   5      117.57      121.40      3.18 o
  10  10   5      111.34      107.74      2.96 o
  12  10   5       33.44       45.22      2.61 o
  14  10   5        7.95       10.15      3.20 o
   1  11   5      200.54      212.68      4.08 o
   3  11   5       72.61       68.37      3.34 o
   5  11   5      111.49      120.16      3.17 o
   7  11   5       18.53       23.64      3.08 o
   9  11   5      151.27      153.72      4.37 o
  11  11   5      147.10      152.36      3.32 o
  13  11   5       42.23       41.95      2.94 o
  15  11   5       71.35       71.22      3.11 o
   2  12   5     2100.31     2113.48      9.77 o
   4  12   5      499.98      505.93      5.57 o
   6  12   5      241.33      232.56      4.65 o
   8  12   5      537.29      527.39     10.63 o
  10  12   5      232.27      213.77      6.03 o
  12  12   5        8.31       11.54      2.77 o
  14  12   5       43.86       32.86      3.39 o
   1  13   5      224.95      219.92      3.83 o
   3  13   5      298.93      275.16      4.02 o
   5  13   5      133.46      130.80      3.53 o
   7  13   5      162.08      146.37      5.53 o
   9  13   5       25.12       29.67      2.82 o
  11  13   5       22.04       21.93      2.90 o
  13  13   5       11.81       11.09      3.00 o
   2  14   5     2185.42     2294.31     14.14 o
   4  14   5      397.04      395.35      6.46 o
   6  14   5      100.51       89.46      3.32 o
   8  14   5      199.63      218.11      6.13 o
  10  14   5       51.04       53.72      3.31 o
  12  14   5       68.60       64.08      3.51 o
   1  15   5      357.48      371.87      4.52 o
   3  15   5      960.50      977.81     22.96 o
   5  15   5        1.83        6.22      2.96 o
   7  15   5      427.67      442.87      9.85 o
   9  15   5       14.74       12.58      2.98 o
  11  15   5       70.31       69.55      3.52 o
  13  15   5       36.91       33.78      3.70 o
   2  16   5        6.87        5.94      3.50 o
   4  16   5      513.33      485.26      7.53 o
   6  16   5       52.61       47.41      2.97 o
   8  16   5      153.13      141.87      4.78 o
  10  16   5        1.94        1.67      3.22 o
  12  16   5        6.66        6.48      2.89 o
   1  17   5       21.25       24.59      3.24 o
   3  17   5       86.66       78.48      3.43 o
   5  17   5      182.25      179.33      5.67 o
   7  17   5       23.73       24.74      3.12 o
   9  17   5        5.97        7.25      2.96 o
  11  17   5        6.33        5.49      3.21 o
   2  18   5       31.66       37.28      4.26 o
   4  18   5        7.35        6.89      2.99 o
   6  18   5      151.01      147.95      4.60 o
   8  18   5       55.78       56.24      3.24 o
  10  18   5       12.37        9.20      3.34 o
   1  19   5       46.82       51.51      3.79 o
   3  19   5       84.62       77.33      3.70 o
   5  19   5       15.90       18.12      4.27 o
   7  19   5       28.39       24.06      3.50 o
   9  19   5       46.07       40.02      3.87 o
   2  20   5       41.02       36.92      3.38 o
   4  20   5       57.39       57.84      3.62 o
   6  20   5       69.10       61.35      4.66 o
   8  20   5       21.95       25.11      3.60 o
   1  21   5        0.47        1.08      3.53 o
   3  21   5       38.65       36.55      3.50 o
   5  21   5       20.28       22.48      3.99 o
   2  22   5       24.45       24.58      3.89 o
   4  22   5       11.40       12.41      3.90 o
   0   0   6     1515.19     1449.86     42.20 o
   2   0   6      365.77      383.72      5.29 o
   4   0   6       43.92       50.59      4.43 o
   6   0   6      201.67      216.11      4.22 o
   8   0   6      377.68      379.32      9.26 o
  10   0   6       16.48       15.31      3.99 o
  12   0   6      695.35      739.69      5.67 o
  14   0   6       21.34       23.21      3.92 o
  16   0   6       48.06       44.52      3.93 o
   1   1   6       23.11       18.38      2.74 o
   3   1   6       28.10       23.16      2.50 o
   5   1   6      229.66      226.95      3.33 o
   7   1   6      612.35      637.42      7.00 o
   9   1   6      188.26      198.16      3.28 o
  11   1   6       58.74       54.74      2.60 o
  13   1   6      101.20       96.75      2.83 o
  15   1   6        1.97       -0.10      3.02 o
   0   2   6     4989.63     5262.45     25.15 o
   2   2   6      599.68      604.00      4.04 o
   4   2   6      845.23      839.25      4.53 o
   6   2   6      711.58      709.06      6.56 o
   8   2   6      795.17      833.50      4.69 o
  10   2   6      215.79      197.65      3.48 o
  12   2   6      301.00      313.78      3.35 o
  14   2   6       46.61       44.84      2.71 o
  16   2   6       14.76       17.49      2.87 o
   1   3   6     1083.04     1042.47      5.91 o
   3   3   6      230.21      178.47      3.05 o
   5   3   6      102.28       94.08      2.56 o
   7   3   6       56.91       59.18      2.62 o
   9   3   6      346.71      348.23      3.45 o
  11   3   6       73.43       69.80      2.92 o
  13   3   6       36.23       38.94      2.64 o
  15   3   6        8.77        8.61      2.87 o
   0   4   6      282.92      284.91      5.47 o
   2   4   6      301.31      328.07      3.60 o
   4   4   6      478.74      486.28      4.21 o
   6   4   6     1626.99     1750.38     14.26 o
   8   4   6      397.95      395.19      4.35 o
  10   4   6        3.69        9.79      2.58 o
  12   4   6       84.17       81.56      2.70 o
  14   4   6       93.22       92.83      3.06 o
  16   4   6        3.54        8.60      2.94 o
   1   5   6     1404.44     1524.02      6.00 o
   3   5   6       76.48       66.89      3.29 o
   5   5   6     1687.09     1725.06     11.19 o
   7   5   6     1321.93     1391.00      7.20 o
   9   5   6      117.37      112.59      2.94 o
  11   5   6       91.51       78.30      2.85 o
  13   5   6       16.35       17.72      2.70 o
  15   5   6       13.78       14.82      2.75 o
   0   6   6     2233.08     2352.77     24.98 o
   2   6   6      581.14      601.44      5.21 o
   4   6   6       21.00       21.64      2.87 o
   6   6   6      209.05      206.63      3.57 o
   8   6   6      407.88      391.97      3.80 o
  10   6   6       82.85       79.39      2.68 o
  12   6   6      447.53      427.73      7.08 o
  14   6   6       19.35       23.06      2.82 o
  16   6   6       62.25       58.30      3.32 o
   1   7   6      420.27      430.93      4.86 o
   3   7   6       63.16       76.07      3.47 o
   5   7   6       99.58      109.63      3.38 o
   7   7   6       84.73       78.04      3.16 o
   9   7   6       28.08       30.12      2.87 o
  11   7   6      102.27       97.80      3.02 o
  13   7   6       97.85       97.01      3.10 o
  15   7   6        4.73        8.43      2.82 o
   0   8   6      267.62      263.79      5.68 o
   2   8   6      134.29      130.94      3.75 o
   4   8   6      410.96      454.64      7.30 o
   6   8   6      178.68      180.57      3.30 o
   8   8   6       90.63       89.52      2.93 o
  10   8   6       78.37       83.47      2.94 o
  12   8   6       15.30        9.74      2.76 o
  14   8   6       13.22       17.91      2.80 o
   1   9   6      213.63      227.38      3.93 o
   3   9   6       53.32       50.66      3.35 o
   5   9   6       27.66       33.10      2.97 o
   7   9   6      146.09      139.74      3.02 o
   9   9   6      182.86      205.58      3.19 o
  11   9   6      111.91      112.04      3.03 o
  13   9   6       15.26       19.64      2.73 o
  15   9   6        8.38       13.49      3.13 o
   0  10   6       75.85       63.34     11.57 o
   2  10   6       92.08       83.47      3.37 o
   4  10   6       17.01       21.31      2.98 o
   6  10   6      141.80      146.97      5.30 o
   8  10   6       60.96       60.06      2.83 o
  10  10   6       42.51       41.70      2.90 o
  12  10   6       42.74       41.48      2.76 o
  14  10   6       25.19       28.64      3.55 o
   1  11   6      296.89      293.94      4.53 o
   3  11   6       59.15       51.06      3.31 o
   5  11   6      407.27      407.24      4.25 o
   7  11   6       69.37       76.86      3.24 o
   9  11   6      247.66      253.01      5.80 o
  11  11   6       22.54       22.21      3.24 o
  13  11   6       13.69       16.41      2.69 o
   0  12   6      225.07      214.02      5.72 o
   2  12   6      585.05      594.74      4.63 o
   4  12   6      240.12      233.39      5.54 o
   6  12   6     1132.81     1156.52      9.15 o
   8  12   6       37.30       48.08      3.22 o
  10  12   6      103.62      104.92      3.50 o
  12  12   6       24.64       24.99      3.22 o
  14  12   6       48.20       45.07      3.31 o
   1  13   6      121.07      116.59      4.15 o
   3  13   6      167.44      166.99      3.47 o
   5  13   6      265.86      274.69      4.00 o
   7  13   6      134.59      132.17      4.36 o
   9  13   6      239.34      243.25      7.25 o
  11  13   6        2.77        5.89      2.78 o
  13  13   6        3.71        8.55      3.18 o
   0  14   6      960.40     1021.97     61.17 o
   2  14   6      163.55      154.65      3.84 o
   4  14   6      352.56      360.08      4.29 o
   6  14   6      235.43      241.87      3.96 o
   8  14   6      108.36       99.04      3.49 o
  10  14   6        1.87        3.15      3.31 o
  12  14   6      136.91      120.80      5.90 o
   1  15   6       50.64       55.31      3.69 o
   3  15   6       23.71       22.09      3.48 o
   5  15   6       46.54       42.42      3.25 o
   7  15   6      143.49      142.22      4.44 o
   9  15   6      163.37      147.76      6.92 o
  11  15   6       49.66       47.39      3.85 o
   0  16   6       51.51       55.34      7.37 o
   2  16   6       35.88       41.97      3.98 o
   4  16   6      211.47      229.54      3.87 o
   6  16   6        9.07       11.73      3.11 o
   8  16   6      114.74      116.61      3.87 o
  10  16   6       51.65       54.74      3.40 o
   1  17   6       48.15       44.46      4.03 o
   3  17   6       27.53       29.99      3.43 o
   5  17   6      195.13      189.72      4.24 o
   7  17   6       48.94       52.83      3.73 o
   9  17   6       69.73       57.65      3.47 o
   0  18   6      176.07      168.87      6.10 o
   2  18   6       33.42       35.94      3.88 o
   4  18   6       34.81       35.25      3.34 o
   6  18   6        9.26        7.98      3.64 o
   8  18   6       19.74       21.08      3.52 o
   1  19   6       85.10       88.50      5.11 o
   3  19   6       49.15       57.06      4.37 o
   5  19   6       31.76       32.79      3.09 o
   7  19   6       16.35       19.78      3.55 o
   0  20   6        3.83        8.31      4.61 o
   2  20   6       28.55       33.99      3.73 o
   4  20   6       23.76       29.00      3.42 o
   6  20   6        6.39        9.11      3.10 o
   1  21   6       20.18       17.43      4.00 o
   3  21   6        4.37        4.36      3.73 o
   1   1   7      118.76      114.34      2.90 o
   3   1   7      734.44      717.84      4.73 o
   5   1   7      968.23      982.23     10.18 o
   7   1   7      275.82      266.25      3.23 o
   9   1   7      944.96      963.44     13.32 o
  11   1   7      486.94      497.69      7.75 o
  13   1   7       41.51       38.36      2.97 o
  15   1   7       92.47       92.47      4.36 o
   2   2   7      807.56      801.89      8.31 o
   4   2   7      150.82      145.98      2.84 o
   6   2   7      230.06      224.73      3.45 o
   8   2   7      255.16      249.88      4.54 o
  10   2   7       12.23       16.22      2.76 o
  12   2   7       36.32       39.63      2.93 o
  14   2   7        4.48        2.92      2.73 o
   1   3   7      149.31      142.46      2.86 o
   3   3   7       67.98       79.62      2.78 o
   5   3   7        0.63        3.72      2.68 o
   7   3   7      427.96      427.72      3.72 o
   9   3   7      110.00      112.96      2.75 o
  11   3   7       55.25       57.28      3.10 o
  13   3   7       11.16       12.30      3.12 o
  15   3   7        4.06        3.88      3.11 o
   2   4   7       34.77       33.24      2.76 o
   4   4   7      745.03      704.11      5.80 o
   6   4   7      455.45      396.73      3.69 o
   8   4   7     1137.19     1155.27     11.25 o
  10   4   7       21.54       22.33      2.68 o
  12   4   7       39.92       41.26      3.33 o
  14   4   7        1.63        7.50      2.54 o
   1   5   7        3.02        1.72      2.74 o
   3   5   7      148.23      155.42      3.36 o
   5   5   7       16.98       14.81      2.85 o
   7   5   7      443.17      451.95      4.33 o
   9   5   7       30.75       29.28      2.75 o
  11   5   7       67.93       68.75      2.90 o
  13   5   7        3.59        4.58      2.67 o
  15   5   7        0.74        2.47      2.94 o
   2   6   7      288.50      297.85      3.68 o
   4   6   7      170.80      162.26      3.22 o
   6   6   7      483.95      469.75      4.94 o
   8   6   7      219.87      206.84      3.21 o
  10   6   7      105.50       97.98      2.79 o
  12   6   7       30.96       31.02      2.68 o
  14   6   7       24.41       26.09      2.73 o
   1   7   7       34.06       36.48      3.25 o
   3   7   7      109.83       96.32      3.25 o
   5   7   7      459.06      436.87      4.69 o
   7   7   7      363.75      356.60      4.74 o
   9   7   7       73.30       69.84      2.69 o
  11   7   7       17.03       10.33      2.54 o
  13   7   7       22.03       17.10      2.97 o
  15   7   7       21.86       26.01      2.86 o
   2   8   7     1386.27     1410.13     11.66 o
   4   8   7      179.97      169.86      3.94 o
   6   8   7       48.11       53.62      3.02 o
   8   8   7       82.93       83.65      3.01 o
  10   8   7       39.05       40.87      2.73 o
  12   8   7       77.26       73.77      3.13 o
  14   8   7       31.60       26.48      3.18 o
   1   9   7       47.31       49.96      3.40 o
   3   9   7       70.76       63.82      3.49 o
   5   9   7      148.73      151.65      5.34 o
   7   9   7      227.67      214.47      4.01 o
   9   9   7       80.34       78.62      3.00 o
  11   9   7      183.77      175.61      4.12 o
  13   9   7       14.62       11.59      2.70 o
   2  10   7     1288.34     1315.25      9.41 o
   4  10   7      578.54      596.44      5.81 o
   6  10   7      147.91      160.44      3.65 o
   8  10   7      493.02      473.33     13.42 o
  10  10   7       44.98       36.09      2.78 o
  12  10   7      155.74      141.75      5.40 o
   1  11   7      151.67      151.45      5.52 o
   3  11   7      192.48      198.53      3.64 o
   5  11   7      124.40      117.05      3.48 o
   7  11   7      151.52      156.53      3.77 o
   9  11   7       12.76       14.39      2.91 o
  11  11   7      165.23      148.94      3.68 o
  13  11   7       35.32       38.32      3.17 o
   2  12   7      163.02      167.09      3.63 o
   4  12   7      104.38      107.74      3.26 o
   6  12   7      231.41      233.94      7.52 o
   8  12   7       54.41       55.79      3.02 o
  10  12   7       58.45       58.43      3.45 o
  12  12   7       27.54       24.84      3.06 o
   1  13   7        3.59        7.57      3.16 o
   3  13   7       25.47       26.69      3.17 o
   5  13   7       58.58       63.74      3.26 o
   7  13   7       39.84       38.45      3.32 o
   9  13   7       11.10       13.05      3.07 o
  11  13   7       62.40       75.42      4.23 o
   2  14   7      130.10      121.69      4.39 o
   4  14   7      134.11      138.27      3.57 o
   6  14   7       10.69        8.92      3.04 o
   8  14   7       38.36       46.96      3.40 o
  10  14   7       19.26       17.98      3.42 o
   1  15   7       10.24        9.92      5.19 o
   3  15   7       17.52       10.40      3.14 o
   5  15   7       59.57       64.07      3.48 o
   7  15   7       35.42       31.55      3.86 o
   9  15   7       28.37       24.71      3.26 o
   2  16   7       28.09       24.71      4.03 o
   4  16   7      170.44      170.59      4.08 o
   6  16   7       33.74       34.42      3.59 o
   8  16   7       96.18       98.95      5.23 o
  10  16   7       13.65       16.08      3.30 o
   1  17   7       12.97       11.77      3.41 o
   3  17   7      178.21      178.50      6.26 o
   5  17   7       64.86       54.59      3.19 o
   7  17   7       37.50       38.48      3.38 o
   9  17   7        1.03        5.53      2.98 o
   2  18   7       26.87       23.43      3.62 o
   4  18   7       57.53       57.78      3.81 o
   6  18   7       90.59       84.26      5.23 o
   1  19   7        4.54        4.69      4.21 o
   3  19   7       20.91       21.17      3.54 o
   5  19   7       13.66       15.61      3.94 o
   2  20   7       12.08       13.85      3.76 o
   0   0   8     2310.81     2318.69     85.83 o
   2   0   8      351.83      336.19      5.05 o
   4   0   8     1002.08     1045.79     13.49 o
   6   0   8      159.07      159.00      4.54 o
   8   0   8      169.07      167.91      3.95 o
  10   0   8       23.31       18.57      5.03 o
  12   0   8      173.90      169.15      4.22 o
  14   0   8       79.42       79.52      4.73 o
   1   1   8      354.95      360.59      3.85 o
   3   1   8       93.93       90.32      3.04 o
   5   1   8      738.72      739.45      7.78 o
   7   1   8      281.09      290.29      4.74 o
   9   1   8      145.96      148.26      3.02 o
  11   1   8        2.12        4.93      2.57 o
  13   1   8        5.76        8.68      2.67 o
   0   2   8      732.51      766.96     10.92 o
   2   2   8      268.71      291.67      4.23 o
   4   2   8      390.45      390.73      3.59 o
   6   2   8     1624.61     1662.26     13.56 o
   8   2   8      202.24      211.41      4.13 o
  10   2   8      127.22      132.58      4.21 o
  12   2   8      105.50      106.60      3.73 o
  14   2   8       29.05       25.57      3.01 o
   1   3   8      118.26      115.03      2.81 o
   3   3   8       30.60       35.73      2.72 o
   5   3   8      266.89      255.93      3.30 o
   7   3   8       74.88       82.60      2.96 o
   9   3   8      114.94      119.33      3.18 o
  11   3   8       37.11       39.79      3.15 o
  13   3   8        2.65        5.98      2.66 o
   0   4   8       47.03       40.00      3.61 o
   2   4   8       85.16       84.62      2.91 o
   4   4   8       19.70       21.91      2.99 o
   6   4   8      208.63      229.13      3.71 o
   8   4   8       42.24       43.41      2.71 o
  10   4   8        4.12        9.19      2.64 o
  12   4   8       15.40       22.17      3.39 o
  14   4   8        6.51        7.53      2.83 o
   1   5   8      179.69      197.69      3.40 o
   3   5   8       99.78       99.14      3.21 o
   5   5   8     1448.40     1427.07     17.45 o
   7   5   8      448.66      469.66      4.19 o
   9   5   8       49.17       52.96      2.75 o
  11   5   8       17.28       18.70      2.85 o
  13   5   8        1.76        5.25      3.43 o
   0   6   8      224.59      222.67      4.92 o
   2   6   8       21.33       28.08      2.81 o
   4   6   8      396.14      385.29      4.94 o
   6   6   8      655.31      683.25      7.53 o
   8   6   8       74.24       79.72      3.43 o
  10   6   8        9.73       15.46      2.69 o
  12   6   8       20.09       18.62      2.73 o
  14   6   8        0.63        6.23      2.89 o
   1   7   8       12.92       18.74      3.21 o
   3   7   8      100.98      110.66      3.15 o
   5   7   8       31.94       30.28      2.85 o
   7   7   8      152.07      162.88      3.27 o
   9   7   8        1.39       -2.04      2.89 o
  11   7   8       20.58       22.44      3.07 o
  13   7   8        5.97        5.82      2.81 o
   0   8   8       95.89      104.26      4.75 o
   2   8   8      182.31      197.67      4.14 o
   4   8   8      179.02      189.96      3.38 o
   6   8   8       53.14       50.39      3.01 o
   8   8   8       21.20       18.11      2.90 o
  10   8   8       38.08       38.21      2.84 o
  12   8   8        9.21       10.67      3.45 o
   1   9   8      315.64      315.30      4.03 o
   3   9   8      121.51      130.90      3.55 o
   5   9   8       32.31       33.09      3.46 o
   7   9   8       92.53       82.78      3.29 o
   9   9   8      193.56      188.63      3.42 o
  11   9   8       37.76       39.33      3.17 o
  13   9   8       13.27       11.83      2.82 o
   0  10   8      458.86      412.43      7.70 o
   2  10   8      103.40      100.48      4.17 o
   4  10   8       64.07       52.59      3.29 o
   6  10   8       51.40       44.89      3.07 o
   8  10   8      108.64      100.71      4.52 o
  10  10   8       51.02       43.95      2.92 o
  12  10   8       13.04       13.15      2.93 o
   1  11   8      387.22      392.54      5.21 o
   3  11   8       24.62       28.61      3.07 o
   5  11   8      136.01      144.52      4.03 o
   7  11   8        1.89        5.93      3.14 o
   9  11   8       52.35       51.78      4.27 o
  11  11   8        3.31        1.12      3.51 o
   0  12   8      343.76      346.27      7.50 o
   2  12   8      159.21      168.61      4.35 o
   4  12   8       27.42       28.23      3.05 o
   6  12   8      131.26      140.86      4.11 o
   8  12   8        4.21        3.93      3.13 o
  10  12   8       24.11       21.42      3.66 o
   1  13   8       37.15       39.90      3.63 o
   3  13   8       32.08       29.73      3.43 o
   5  13   8       37.21       35.78      3.34 o
   7  13   8       11.24        8.90      3.26 o
   9  13   8        8.38       12.00      3.27 o
   0  14   8       19.60       17.63      4.48 o
   2  14   8       16.47       14.52      3.58 o
   4  14   8       27.30       22.47      3.19 o
   6  14   8        1.09        0.96      3.16 o
   8  14   8       24.48       20.69      3.38 o
  10  14   8        0.16        0.98      3.61 o
   1  15   8       53.54       55.46      3.95 o
   3  15   8       19.24       24.35      4.36 o
   5  15   8       27.98       29.59      3.05 o
   7  15   8        1.26        1.94      3.42 o
   9  15   8       37.10       32.32      3.13 o
   0  16   8       32.74       40.01      6.69 o
   2  16   8       10.34        6.91      3.38 o
   4  16   8        6.88        8.29      3.77 o
   6  16   8        1.15        5.39      3.65 o
   8  16   8       19.01       19.32      3.16 o
   1  17   8       81.10       84.67      8.92 o
   3  17   8        0.86        8.02      3.82 o
   5  17   8        1.47       -3.68      3.51 o
   0  18   8       26.79       23.26      5.62 o
   2  18   8       21.88       25.11      3.67 o
   4  18   8        6.49        7.37      4.00 o
   1  19   8      140.16      115.62      4.71 o
   1   1   9      122.80      128.52      3.05 o
   3   1   9      796.11      807.75      7.05 o
   5   1   9      140.28      139.01      3.41 o
   7   1   9      221.70      244.93      4.78 o
   9   1   9       61.14       65.12      3.26 o
  11   1   9        5.82       11.58      2.63 o
  13   1   9        4.52        4.89      2.88 o
   2   2   9      346.10      362.54      3.77 o
   4   2   9        8.61       11.16      2.77 o
   6   2   9       35.26       39.69      3.01 o
   8   2   9        6.17        6.04      3.06 o
  10   2   9       12.44       17.14      2.88 o
  12   2   9       31.03       32.18      2.94 o
   1   3   9      128.52      119.87      2.89 o
   3   3   9      568.29      566.06      4.66 o
   5   3   9       30.64       35.20      2.84 o
   7   3   9      493.28      467.80      7.46 o
   9   3   9       88.51       85.91      2.74 o
  11   3   9       50.40       52.99      3.08 o
  13   3   9       40.74       42.91      3.36 o
   2   4   9      155.34      160.29      3.14 o
   4   4   9      237.71      228.07      3.21 o
   6   4   9      132.66      123.58      3.12 o
   8   4   9      262.78      255.88      4.51 o
  10   4   9       15.42       15.20      2.69 o
  12   4   9        1.23        2.72      2.99 o
   1   5   9       90.59      100.90      3.08 o
   3   5   9       65.80       72.38      2.88 o
   5   5   9       60.59       60.43      2.91 o
   7   5   9       18.48       22.23      2.87 o
   9   5   9        1.78        2.41      2.77 o
  11   5   9        0.37        4.68      3.02 o
   2   6   9      105.16      111.75      2.90 o
   4   6   9       41.24       46.18      3.09 o
   6   6   9       86.55       86.88      3.28 o
   8   6   9      124.15      125.08      3.24 o
  10   6   9        7.01        6.17      2.93 o
  12   6   9        3.47        7.17      2.90 o
   1   7   9       24.60       20.59      2.76 o
   3   7   9      135.28      131.60      4.38 o
   5   7   9      117.70      119.16      3.32 o
   7   7   9       28.57       26.88      2.73 o
   9   7   9       11.81       13.71      3.25 o
  11   7   9        0.71        1.42      3.09 o
   2   8   9      674.82      648.12      8.86 o
   4   8   9      199.40      209.33      3.82 o
   6   8   9       39.98       43.75      2.78 o
   8   8   9       33.74       34.48      3.08 o
  10   8   9       25.62       29.59      3.25 o
   1   9   9        4.33        6.70      3.91 o
   3   9   9       77.95       72.92      3.62 o
   5   9   9       99.35       98.04      3.46 o
   7   9   9       63.52       60.20      3.61 o
   9   9   9       20.70       19.43      3.36 o
  11   9   9       18.96       17.02      3.17 o
   2  10   9      269.22      258.95      3.95 o
   4  10   9      277.40      279.44      6.85 o
   6  10   9       14.87       13.52      3.34 o
   8  10   9      153.68      149.27      7.85 o
  10  10   9       15.44       13.76      3.96 o
   1  11   9       58.89       63.88      3.54 o
   3  11   9      116.44      123.08      3.60 o
   5  11   9       25.52       25.69      3.18 o
   7  11   9       24.41       36.43      3.46 o
   9  11   9       60.05       61.70      3.64 o
   2  12   9      126.64      125.05      5.25 o
   4  12   9       21.98       27.77      3.47 o
   6  12   9        7.64        9.85      3.24 o
   8  12   9       13.38       14.01      3.74 o
   1  13   9       12.38       16.51      3.79 o
   3  13   9       38.76       46.43      4.07 o
   5  13   9        9.55       15.19      3.32 o
   7  13   9       49.35       47.67      3.86 o
   2  14   9       14.53       21.61      3.77 o
   4  14   9        4.05        6.54      3.77 o
   6  14   9        4.98        7.04      3.38 o
   1  15   9       52.13       52.73      4.02 o
   3  15   9       79.99       81.45      3.63 o
   5  15   9        4.50        9.84      3.85 o
   2  16   9        7.44        7.76      3.96 o
   4  16   9       30.38       32.84      3.88 o
   1  17   9       16.05        7.63      4.31 o
   0   0  10      911.49      906.31     10.19 o
   2   0  10      117.07      122.94      4.71 o
   4   0  10      363.77      368.71     10.76 o
   6   0  10      351.79      353.16      9.68 o
   8   0  10       19.90       24.37      4.77 o
  10   0  10       66.90       61.20      3.96 o
   1   1  10       75.77       76.39      3.13 o
   3   1  10       20.67       24.34      2.54 o
   5   1  10       51.42       50.49      2.85 o
   7   1  10       55.21       59.33      2.82 o
   9   1  10        5.19        8.78      2.78 o
  11   1  10        7.47        9.07      2.77 o
   0   2  10      306.50      297.24      8.66 o
   2   2  10       49.02       47.24      3.12 o
   4   2  10      171.34      168.80      3.72 o
   6   2  10      241.28      241.79      4.40 o
   8   2  10       35.53       35.91      3.27 o
  10   2  10       30.47       29.50      2.81 o
   1   3  10       57.27       54.04      2.66 o
   3   3  10       39.84       47.05      2.93 o
   5   3  10       24.08       25.98      2.88 o
   7   3  10       55.68       57.24      3.20 o
   9   3  10       53.02       53.80      2.89 o
  11   3  10        3.95        5.59      2.80 o
   0   4  10       62.43       54.72      4.68 o
   2   4  10        5.26        4.66      2.66 o
   4   4  10       36.64       39.63      3.31 o
   6   4  10       55.90       55.68      3.41 o
   8   4  10       61.33       68.88      3.38 o
  10   4  10       11.70       12.86      3.24 o
   1   5  10      174.99      175.78      3.36 o
   3   5  10       20.33       19.61      2.80 o
   5   5  10      206.62      196.81      3.83 o
   7   5  10       49.94       51.99      2.99 o
   9   5  10       54.13       53.55      3.19 o
   0   6  10      148.04      146.74      4.78 o
   2   6  10       64.45       71.07      3.28 o
   4   6  10       44.82       39.26      3.10 o
   6   6  10      105.95      102.03      3.44 o
   8   6  10       23.08       21.60      3.11 o
  10   6  10        3.30        7.99      3.15 o
   1   7  10       41.23       39.00      3.02 o
   3   7  10       19.95       24.69      2.74 o
   5   7  10       25.63       29.90      3.31 o
   7   7  10       40.42       41.13      3.37 o
   9   7  10       11.37       13.69      2.98 o
   0   8  10       40.62       42.46      5.11 o
   2   8  10        6.89        8.18      3.55 o
   4   8  10      143.99      139.55      5.11 o
   6   8  10       85.63       87.03      3.83 o
   8   8  10       27.88       28.28      3.42 o
   1   9  10       29.30       31.20      3.68 o
   3   9  10       30.34       31.07      3.29 o
   5   9  10      136.22      126.97      3.75 o
   7   9  10       48.90       54.13      3.38 o
   9   9  10        0.25        5.79      3.53 o
   0  10  10      118.94       94.06      5.81 o
   2  10  10        7.18        8.52      3.24 o
   4  10  10        3.26        3.15      3.14 o
   6  10  10       16.57       22.21      3.54 o
   8  10  10        2.73        5.57      3.28 o
   1  11  10       39.16       43.08      3.94 o
   3  11  10        7.78        9.55      3.30 o
   5  11  10       34.83       36.74      4.23 o
   7  11  10       31.43       32.10      3.57 o
   0  12  10       15.57       15.74      6.69 o
   2  12  10       23.74       24.39      4.37 o
   4  12  10        9.42       12.34      3.67 o
   6  12  10       16.94       15.12      3.80 o
   1  13  10       24.72       19.46      4.04 o
   3  13  10       26.48       30.25      5.06 o
   5  13  10        9.72        8.53      3.61 o
   0  14  10       21.98       22.29      5.98 o
   2  14  10        6.23       14.94      4.38 o
   4  14  10       14.53       17.66      3.71 o
   1   1  11       64.19       60.51      3.01 o
   3   1  11      100.18       95.73      3.16 o
   5   1  11       18.05       19.35      2.92 o
   7   1  11       45.06       42.04      3.01 o
   9   1  11        3.84        2.66      2.68 o
   2   2  11       29.27       18.81      3.15 o
   4   2  11       24.91       25.13      3.05 o
   6   2  11       69.88       68.92      3.18 o
   8   2  11        7.20        7.71      3.03 o
   1   3  11       70.59       68.22      3.03 o
   3   3  11      132.68      116.10      3.17 o
   5   3  11        0.54        2.92      2.98 o
   7   3  11       82.51       69.02      3.37 o
   2   4  11       54.26       54.98      3.31 o
   4   4  11        3.75        3.44      3.03 o
   6   4  11       28.32       25.54      3.18 o
   8   4  11       22.66       23.21      3.18 o
   1   5  11       14.15       13.57      3.02 o
   3   5  11       71.18       72.87      3.72 o
   5   5  11       14.21       17.84      3.08 o
   7   5  11       27.20       26.76      3.30 o
   2   6  11       32.43       36.25      3.54 o
   4   6  11       47.58       49.02      3.25 o
   6   6  11        3.89        5.69      3.01 o
   1   7  11        6.13        9.81      3.17 o
   3   7  11        3.94        5.42      3.20 o
   5   7  11       10.18       10.74      3.09 o
   7   7  11        6.88        8.78      3.37 o
   2   8  11       54.81       50.45      3.30 o
   4   8  11       39.97       41.10      3.87 o
   6   8  11        0.97        3.96      3.48 o
   1   9  11        5.83        6.86      3.20 o
   3   9  11       17.79       14.98      3.55 o
   5   9  11        2.37        4.44      3.56 o
   2  10  11        0.17        8.85      4.01 o
   4  10  11       28.69       21.40      3.44 o
   1  11  11       26.81       26.18      4.14 o
   3  11  11       48.52       51.45      4.63 o
   0   0  12       45.06       34.32      5.17 o
   2   0  12       18.25       11.37      4.45 o
   4   0  12        1.48        6.35      4.10 o
   1   1  12       16.65       13.66      2.94 o
   3   1  12        4.09        5.70      3.31 o
   5   1  12        4.07        6.76      3.14 o
   0   2  12        8.66        9.72      4.94 o
   2   2  12       13.17       12.63      3.16 o
   4   2  12        2.54        2.52      3.00 o
   1   3  12        5.60        6.99      3.31 o
   3   3  12        1.65        2.40      2.86 o
   0   4  12       28.33       27.66      4.15 o
   2   4  12        1.31        2.81      3.39 o
   4   4  12       25.47       26.52      3.51 o
   1   5  12       41.96       39.37      3.35 o
   3   5  12        4.76        3.23      3.45 o
   0   6  12      120.49      130.75      9.44 o
   2   6  12       57.89       56.51      3.52 o
 
